# Supplementary material for: Theoretical Insights into Hydrogen Production from Formic Acid Catalyzed by Pt-Group Single-Atom Catalysts
Source: Materials (Basel). 2025 May 16;18(10):2328. doi: 10.3390/ma18102328 (PMC12112991; doi:10.3390/ma18102328)
Supplement: Supplementary file 1 [file materials-18-02328-s001.zip]

Archive with 1 entries (1 files):
- materials-3604033-supplementary.pdf
